# Supplementary material for: Persistence of an extracellular systemic infection across metamorphosis in a holometabolous insect
Source: Biol Lett. 2018 Feb 7;14(2):20170771. doi: 10.1098/rsbl.2017.0771 (PMC5830671; doi:10.1098/rsbl.2017.0771)
Supplement: Data file [file rsbl20170771supp1.csv]

N	Batch Date	Treatment	Sex	No Eclosure	Eclosure	Date Eclosed	Time to eclose	Plated	Confirmation_infection_status	Date of Death	lifespan	Censor
1	07-sept	Control		n	1	14-sept	7	n	na	05-nov	52	1
2	07-sept	Control	m	n	1	14-sept	7	n	na	07-nov	54	1
3	07-sept	Control	f	n	1	14-sept	7	n	na	13-nov	60	1
4	07-sept	Control	m	n	1	14-sept	7	n	na	13-nov	60	1
5	07-sept	Control	m	n	1	14-sept	7	n	na	13-nov	60	1
6	07-sept	Control	m	n	1	14-sept	7	n	na	14-nov	61	1
7	07-sept	Control	f	n	1	14-sept	7	n	na	14-nov	61	1
8	07-sept	Control	f	n	1	14-sept	7	n	na	14-nov	61	1
9	07-sept	Control	m	n	1	14-sept	7	n	na	16-nov	63	1
10	07-sept	Control	f	n	1	14-sept	7	n	na	16-nov	63	1
11	07-sept	Control	m	n	1	14-sept	7	n	na	19-nov	66	1
12	07-sept	Control	f	n	1	14-sept	7	n	na	19-nov	66	1
13	07-sept	Control	m	n	1	14-sept	7	n	na	30-nov	77	1
61	10-sept	Control		n	1	16-sept	6	n	na	25-sept	9	1
62	10-sept	Control		n	1	16-sept	6	n	na	16-oct	30	1
63	10-sept	Control		n	1	16-sept	6	n	na	17-oct	31	1
64	10-sept	Control		n	1	16-sept	6	n	na	05-nov	50	1
65	10-sept	Control	m	n	1	16-sept	6	n	na	13-nov	58	1
66	10-sept	Control	f	n	1	16-sept	6	n	na	13-nov	58	1
67	10-sept	Control	f	n	1	16-sept	6	n	na	14-nov	59	1
68	10-sept	Control	f	n	1	16-sept	6	n	na	14-nov	59	1
69	10-sept	Control	f	n	1	16-sept	6	n	na	16-nov	61	1
70	10-sept	Control	f	n	1	16-sept	6	n	na	16-nov	61	1
71	10-sept	Control	m	n	1	16-sept	6	n	na	16-nov	61	1
72	10-sept	Control	m	n	1	16-sept	6	n	na	19-nov	64	1
73	10-sept	Control	m	n	1	16-sept	6	n	na	20-nov	65	1
74	10-sept	Control	m	n	1	16-sept	6	n	na	21-nov	66	1
75	10-sept	Control	m	n	1	16-sept	6	n	na	10-Dec	85	1
151	12-sept	Control		n	1	16-sept	4	n	na	16-oct	30	1
152	12-sept	Control	f	n	1	16-sept	4	n	na	13-nov	58	1
153	12-sept	Control	m	n	1	16-sept	4	n	na	13-nov	58	1
154	12-sept	Control	m	n	1	16-sept	4	n	na	13-nov	58	1
155	12-sept	Control	f	n	1	16-sept	4	n	na	13-nov	58	1
156	12-sept	Control	f	n	1	16-sept	4	n	na	19-nov	64	1
157	12-sept	Control	f	n	1	16-sept	4	n	na	19-nov	64	1
158	12-sept	Control	m	n	1	16-sept	4	n	na	24-nov	69	1
159	12-sept	Control	m	n	1	16-sept	4	n	na	24-nov	69	1
160	12-sept	Control	m	n	1	16-sept	4	n	na	25-nov	70	1
161	12-sept	Control		n	1	16-sept	4	n	na	05-nov	50	1
162	12-sept	Control		n	1	17-sept	5	n	na	05-nov	49	1
163	12-sept	Control	f	n	1	17-sept	5	n	na	13-nov	57	1
164	12-sept	Control	m	n	1	17-sept	5	n	na	13-nov	57	1
165	12-sept	Control	m	n	1	17-sept	5	n	na	13-nov	57	1
166	12-sept	Control	f	n	1	17-sept	5	n	na	13-nov	57	1
167	12-sept	Control	m	n	1	17-sept	5	n	na	13-nov	57	1
168	12-sept	Control	f	n	1	17-sept	5	n	na	14-nov	58	1
169	12-sept	Control	m	n	1	17-sept	5	n	na	16-nov	60	1
170	12-sept	Control	f	n	1	17-sept	5	n	na	16-nov	60	1
241	20-sept	Control		n	1	26-sept	6	n	na	13-oct	17	1
242	20-sept	Control		n	1	26-sept	6	n	na	21-oct	25	1
243	20-sept	Control		n	1	26-sept	6	n	na	21-oct	25	1
244	20-sept	Control		n	1	26-sept	6	n	na	23-oct	27	1
245	20-sept	Control		n	1	26-sept	6	n	na	27-oct	31	1
246	20-sept	Control		n	1	26-sept	6	n	na	28-oct	32	1
247	20-sept	Control		n	1	26-sept	6	n	na	05-nov	40	1
248	20-sept	Control		n	1	26-sept	6	n	na	05-nov	40	1
249	20-sept	Control	m	n	1	26-sept	6	n	na	06-nov	41	1
250	20-sept	Control	m	n	1	26-sept	6	n	na	06-nov	41	1
251	20-sept	Control	m	n	1	26-sept	6	n	na	13-nov	48	1
252	20-sept	Control	m	n	1	26-sept	6	n	na	13-nov	48	1
253	20-sept	Control	m	n	1	26-sept	6	n	na	13-nov	48	1
254	20-sept	Control	m	n	1	26-sept	6	n	na	13-nov	48	1
255	20-sept	Control	f	n	1	26-sept	6	n	na	13-nov	48	1
256	20-sept	Control	m	n	1	26-sept	6	n	na	14-nov	49	1
257	20-sept	Control	m	n	1	26-sept	6	n	na	30-nov	65	1
258	20-sept	Control	m	n	1	26-sept	6	n	na	05-Dec	70	1
259	20-sept	Control	m	n	1	26-sept	6	n	na	05-Dec	70	1
260	20-sept	Control	f	n	1	26-sept	6	n	na	05-Dec	70	1
261	20-sept	Control	m	n	1	26-sept	6	n	na	06-Dec	71	1
262	20-sept	Control	f	n	1	26-sept	6	n	na	08-Dec	73	1
263	20-sept	Control		n	1	27-sept	7	n	na	15-oct	18	1
264	20-sept	Control	m	n	1	27-sept	7	n	na	07-nov	41	1
265	20-sept	Control	m	n	1	27-sept	7	n	na	13-nov	47	1
266	20-sept	Control	m	n	1	27-sept	7	n	na	08-Dec	72	1
267	20-sept	Control	m	n	1	27-sept	7	n	na	11-Dec	75	1
268	20-sept	Control	m	n	1	26-sept	6	n	na	10-Dec	75	1
269	20-sept	Control	m	n	1	26-sept	6	n	na	11-Dec	76	1
334	28-sept	Control	f	n	1	04-oct	6	n	na	07-nov	34	1
335	28-sept	Control	m	n	1	04-oct	6	n	na	13-nov	40	1
336	28-sept	Control	m	n	1	04-oct	6	n	na	13-nov	40	1
337	28-sept	Control	m	n	1	04-oct	6	n	na	13-nov	40	1
338	28-sept	Control	f	n	1	04-oct	6	n	na	13-nov	40	1
339	28-sept	Control	m	n	1	04-oct	6	n	na	13-nov	40	1
340	28-sept	Control	f	n	1	04-oct	6	n	na	13-nov	40	1
341	28-sept	Control	f	n	1	04-oct	6	n	na	13-nov	40	1
342	28-sept	Control	m	n	1	04-oct	6	n	na	26-nov	53	1
343	28-sept	Control	m	n	1	04-oct	6	n	na	30-nov	57	1
344	28-sept	Control	m	n	1	04-oct	6	n	na	03-Dec	60	1
345	28-sept	Control	f	n	1	04-oct	6	n	na	03-Dec	60	1
346	28-sept	Control	m	n	1	04-oct	6	n	na	08-Dec	65	1
347	28-sept	Control	f	n	1	04-oct	6	n	na	10-Dec	67	1
348	28-sept	Control	f	n	1	04-oct	6	n	na	11-Dec	68	1
349	28-sept	Control	m	n	1	04-oct	6	n	na	19-Dec	76	1
350	28-sept	Control	f	n	1	04-oct	6	n	na	19-Dec	76	1
14	07-sept	Control		y	0				na	Pre-Eclosure
15	07-sept	Control		y	0				na	Pre-Eclosure
16	07-sept	Control		y	0				na	Pre-Eclosure
17	07-sept	Control		y	0				na	Pre-Eclosure
18	07-sept	Control		y	0				na	Pre-Eclosure
19	07-sept	Control		y	0				na	Pre-Eclosure
20	07-sept	Control		y	0				na	Pre-Eclosure
76	10-sept	Control		y	0
77	10-sept	Control		y	0
78	10-sept	Control		y	0
79	10-sept	Control		y	0
80	10-sept	Control		y	0
81	10-sept	Control		y	0
82	10-sept	Control		y	0
83	10-sept	Control		y	0
84	10-sept	Control		y	0
85	10-sept	Control		y	0
86	10-sept	Control		y	0
87	10-sept	Control		y	0
88	10-sept	Control		y	0
89	10-sept	Control		y	0
90	10-sept	Control		y	0
171	12-sept	Control		y	0
172	12-sept	Control		y	0
173	12-sept	Control		y	0
174	12-sept	Control		y	0
175	12-sept	Control		y	0
176	12-sept	Control		y	0
177	12-sept	Control		y	0
178	12-sept	Control		y	0
179	12-sept	Control		y	0
180	12-sept	Control		y	0
270	20-sept	Control		y	0
271	20-sept	Control		y	0
351	28-sept	Control		y	0
352	28-sept	Control		y	0
353	28-sept	Control		y	0
41	07-sept	Infected		n	1	14-sept	7	y	Infected	15-oct	31	1
42	07-sept	Infected	f	n	1	14-sept	7	y	Infected	13-nov	60	1
43	07-sept	Infected	m	n	1	14-sept	7	y	Infected	13-nov	60	1
44	07-sept	Infected	f	n	1	14-sept	7	y	Infected	13-nov	60	1
45	07-sept	Infected	f	n	1	14-sept	7	y	Infected	16-nov	63	1
46	07-sept	Infected	m	n	1	14-sept	7	y	Infected	16-nov	63	1
47	07-sept	Infected	m	n	1	14-sept	7	y	Infected	24-nov	71	1
121	10-sept	Infected		n	1	16-sept	6	y	Infected	12-oct	26	1
122	10-sept	Infected		n	1	16-sept	6	y	Infected	15-oct	29	1
123	10-sept	Infected		n	1	16-sept	6	y	Infected	21-oct	35	1
124	10-sept	Infected	f	n	1	16-sept	6	y	Infected	13-nov	58	1
125	10-sept	Infected	m	n	1	16-sept	6	y	Infected	19-nov	64	1
211	12-sept	Infected		n	1	16-sept	4	y	Infected	20-sept	4	1
212	12-sept	Infected		n	1	17-sept	5	y	Infected	12-oct	25	1
213	12-sept	Infected		n	1	17-sept	5	y	Infected	12-oct	25	1
214	12-sept	Infected	f	n	1	17-sept	5	y	Infected	13-nov	57	1
215	12-sept	Infected	m	n	1	17-sept	5	y	Infected	13-nov	57	1
216	12-sept	Infected	m	n	1	17-sept	5	y	Infected	16-nov	60	1
217	12-sept	Infected	m	n	1	17-sept	5	y	Infected	16-nov	60	1
303	20-sept	Infected		n	1	26-sept	6	y	Infected	28-sept	2	1
304	20-sept	Infected		n	1	26-sept	6	y	Infected	30-sept	4	1
305	20-sept	Infected		n	1	26-sept	6	y	Infected	10-oct	14	1
306	20-sept	Infected		n	1	26-sept	6	y	Infected	24-oct	28	1
307	20-sept	Infected	m	n	1	26-sept	6	y	Infected	02-nov	37	1
308	20-sept	Infected	m	n	1	26-sept	6	y	Infected	06-nov	41	1
309	20-sept	Infected	f	n	1	26-sept	6	y	Infected	13-nov	48	1
310	20-sept	Infected	m	n	1	26-sept	6	y	Infected	13-nov	48	1
311	20-sept	Infected	m	n	1	26-sept	6	y	Infected	16-nov	51	1
312	20-sept	Infected		n	1	26-sept	6	y	Infected	24-oct	28	1
313	20-sept	Infected		n	1	27-sept	7	y	Infected	10-oct	13	1
314	20-sept	Infected	f	n	1	27-sept	7	y	Infected	07-nov	41	1
315	20-sept	Infected	m	n	1	27-sept	7	y	Infected	13-nov	47	1
316	20-sept	Infected	m	n	1	27-sept	7	y	Infected	03-Dec	67	1
317	20-sept	Infected	m	n	1	27-sept	7	y	Infected	08-Dec	72	1
318	20-sept	Infected	m	n	1	27-sept	7	y	Infected	11-Dec	75	1
374	28-sept	Infected		n	1	04-oct	6	y	Infected	21-oct	17	1
375	28-sept	Infected		n	1	04-oct	6	y	Infected	23-oct	19	1
376	28-sept	Infected		n	1	04-oct	6	y	Infected	27-oct	23	1
377	28-sept	Infected		n	1	04-oct	6	y	Infected	27-oct	23	1
378	28-sept	Infected	f	n	1	04-oct	6	y	Infected	13-nov	40	1
379	28-sept	Infected		n	1	04-oct	6	y	Infected	29-oct	25	1
380	28-sept	Infected	f	n	1	04-oct	6	y	Infected	02-nov	29	1
381	28-sept	Infected	m	n	1	04-oct	6	y	Infected	13-nov	40	1
382	28-sept	Infected	m	n	1	04-oct	6	y	Infected	13-nov	40	1
383	28-sept	Infected	m	n	1	04-oct	6	y	Infected	06-nov	33	1
384	28-sept	Infected	m	n	1	04-oct	6	y	Infected	06-nov	33	1
385	28-sept	Infected	m	n	1	04-oct	6	y	Infected	06-nov	33	1
386	28-sept	Infected	m	n	1	04-oct	6	y	Infected	20-nov	47	1
387	28-sept	Infected	m	n	1	04-oct	6	y	Infected	03-Dec	60	1
388	28-sept	Infected	m	n	1	04-oct	6	y	Infected	05-Dec	62	1
389	28-sept	Infected	m	n	1	04-oct	6	y	Infected	05-Dec	62	1
390	28-sept	Infected	f	n	1	04-oct	6	y	Infected	06-Dec	63	1
391	28-sept	Infected	m	n	1	04-oct	6	y	Infected	08-Dec	65	1
392	28-sept	Infected	f	n	1	04-oct	6	y	Infected	08-Dec	65	1
393	28-sept	Infected	m	n	1	04-oct	6	y	Infected	10-Dec	67	1
394	28-sept	Infected	f	n	1	04-oct	6	y	Infected	11-Dec	68	1
395	28-sept	Infected	f	n	1	04-oct	6	y	Infected	21-nov	48	1
396	28-sept	Infected	m	n	1	04-oct	6	y	Infected	21-nov	48	1
397	28-sept	Infected	m	n	1	04-oct	6	y	Infected	19-Dec	76	1
398	28-sept	Infected		n	1	05-oct	7	y	Infected	27-oct	22	1
399	28-sept	Infected	m	n	1	05-oct	7	y	Infected	02-nov	28	1
400	28-sept	Infected	f	n	1	05-oct	7	y	Infected	02-nov	28	1
401	28-sept	Infected	f	n	1	05-oct	7	y	Infected	16-nov	42	1
402	28-sept	Infected	m	n	1	05-oct	7	y	Infected	24-nov	50	1
403	28-sept	Infected	f	n	1	05-oct	7	y	Infected	25-nov	51	1
404	28-sept	Infected	m	n	1	05-oct	7	y	Infected	03-Dec	59	1
405	28-sept	Infected	m	n	1	05-oct	7	y	Infected	03-Dec	59	1
48	07-sept	Infected		y	0
49	07-sept	Infected		y	0
50	07-sept	Infected		y	0
51	07-sept	Infected		y	0
52	07-sept	Infected		y	0
53	07-sept	Infected		y	0
54	07-sept	Infected		y	0
55	07-sept	Infected		y	0
56	07-sept	Infected		y	0
57	07-sept	Infected		y	0
58	07-sept	Infected		y	0
59	07-sept	Infected		y	0
60	07-sept	Infected		y	0
126	10-sept	Infected		y	0
127	10-sept	Infected		y	0
128	10-sept	Infected		y	0
129	10-sept	Infected		y	0
130	10-sept	Infected		y	0
131	10-sept	Infected		y	0
132	10-sept	Infected		y	0
133	10-sept	Infected		y	0
134	10-sept	Infected		y	0
135	10-sept	Infected		y	0
136	10-sept	Infected		y	0
137	10-sept	Infected		y	0
138	10-sept	Infected		y	0
139	10-sept	Infected		y	0
140	10-sept	Infected		y	0
141	10-sept	Infected		y	0
142	10-sept	Infected		y	0
143	10-sept	Infected		y	0
144	10-sept	Infected		y	0
145	10-sept	Infected		y	0
146	10-sept	Infected		y	0
147	10-sept	Infected		y	0
148	10-sept	Infected		y	0
149	10-sept	Infected		y	0
150	10-sept	Infected		y	0
218	12-sept	Infected		y	0
219	12-sept	Infected		y	0
220	12-sept	Infected		y	0
221	12-sept	Infected		y	0
222	12-sept	Infected		y	0
223	12-sept	Infected		y	0
224	12-sept	Infected		y	0
225	12-sept	Infected		y	0
226	12-sept	Infected		y	0
227	12-sept	Infected		y	0
228	12-sept	Infected		y	0
229	12-sept	Infected		y	0
230	12-sept	Infected		y	0
231	12-sept	Infected		y	0
232	12-sept	Infected		y	0
233	12-sept	Infected		y	0
234	12-sept	Infected		y	0
235	12-sept	Infected		y	0
236	12-sept	Infected		y	0
237	12-sept	Infected		y	0
238	12-sept	Infected		y	0
239	12-sept	Infected		y	0
240	12-sept	Infected		y	0
319	20-sept	Infected		y	0
320	20-sept	Infected		y	0
321	20-sept	Infected		y	0
322	20-sept	Infected		y	0
323	20-sept	Infected		y	0
324	20-sept	Infected		y	0
325	20-sept	Infected		y	0
326	20-sept	Infected		y	0
327	20-sept	Infected		y	0
328	20-sept	Infected		y	0
329	20-sept	Infected		y	0
330	20-sept	Infected		y	0
331	20-sept	Infected		y	0
332	20-sept	Infected		y	0
333	20-sept	Infected		y	0
406	28-sept	Infected		y	0
407	28-sept	Infected		y	0
408	28-sept	Infected		y	0
409	28-sept	Infected		y	0
410	28-sept	Infected		y	0
411	28-sept	Infected		y	0
412	28-sept	Infected		y	0
413	28-sept	Infected		y	0
414	28-sept	Infected		y	0
415	28-sept	Infected		y	0
416	28-sept	Infected		y	0
417	28-sept	Infected		y	0
418	28-sept	Infected		y	0
419	28-sept	Infected		y	0
420	28-sept	Infected		y	0
421	28-sept	Infected		y	0
422	28-sept	Infected		y	0
423	28-sept	Infected		y	0
424	28-sept	Infected		y	0
425	28-sept	Infected		y	0
426	28-sept	Infected		y	0
427	28-sept	Infected		y	0
428	28-sept	Infected		y	0
429	28-sept	Infected		y	0
430	28-sept	Infected		y	0
431	28-sept	Infected		y	0
432	28-sept	Infected		y	0
433	28-sept	Infected		y	0
434	28-sept	Infected		y	0
435	28-sept	Infected		y	0
436	28-sept	Infected		y	0
437	28-sept	Infected		y	0
438	28-sept	Infected		y	0
439	28-sept	Infected		y	0
440	28-sept	Infected		y	0
441	28-sept	Infected		y	0
442	28-sept	Infected		y	0
443	28-sept	Infected		y	0
444	28-sept	Infected		y	0
445	28-sept	Infected		y	0
446	28-sept	Infected		y	0
447	28-sept	Infected		y	0
448	28-sept	Infected		y	0
449	28-sept	Infected		y	0
450	28-sept	Infected		y	0
451	28-sept	Infected		y	0
452	28-sept	Infected		y	0
453	28-sept	Infected		y	0
21	07-sept	LB Wound		n	1	14-sept	7	y	Not infected	30-oct	46	1
22	07-sept	LB Wound		n	1	14-sept	7	n	in food, no plate	02-nov	49	1
23	07-sept	LB Wound	m	n	1	14-sept	7	y	Not infected	06-nov	53	1
24	07-sept	LB Wound	m	n	1	14-sept	7	y	Not infected	13-nov	60	1
25	07-sept	LB Wound	m	n	1	14-sept	7	y	Not infected	13-nov	60	1
26	07-sept	LB Wound	m	n	1	14-sept	7	y	Not infected	19-nov	66	1
27	07-sept	LB Wound	m	n	1	14-sept	7	y	Not infected	22-nov	69	1
28	07-sept	LB Wound	m	n	1	14-sept	7	y	Not infected	25-nov	72	1
29	07-sept	LB Wound		n	1
91	10-sept	LB Wound	m	n	1	16-sept	6	y	Not infected	13-nov	58	1
92	10-sept	LB Wound	f	n	1	16-sept	6	y	Not infected	16-nov	61	1
93	10-sept	LB Wound	f	n	1	16-sept	6	y	Not infected	16-nov	61	1
94	10-sept	LB Wound	f	n	1	16-sept	6	y	Not infected	19-nov	64	1
95	10-sept	LB Wound	m	n	1	16-sept	6	y	Not infected	20-nov	65	1
96	10-sept	LB Wound	f	n	1	16-sept	6	y	Not infected	26-nov	71	1
97	10-sept	LB Wound	f	n	1	16-sept	6	y	Not infected	08-Dec	83	1
181	12-sept	LB Wound		n	1	16-sept	4	n	not inf., no sample	13-oct	27	1
182	12-sept	LB Wound	f	n	1	16-sept	4	y	Not infected	13-nov	58	1
183	12-sept	LB Wound	f	n	1	16-sept	4	y	Not infected	13-nov	58	1
184	12-sept	LB Wound	m	n	1	17-sept	5	y	Not infected	19-nov	63	1
185	12-sept	LB Wound	m	n	1	17-sept	5	y	Not infected	20-nov	64	1
186	12-sept	LB Wound	f	n	1	17-sept	5	y	Not infected	28-nov	72	1
187	12-sept	LB Wound		n	1	17-sept	5	y	Not infected	27-oct	40	1
272	20-sept	LB Wound	m	n	1	26-sept	6	y	Not infected	02-nov	37	1
273	20-sept	LB Wound	m	n	1	26-sept	6	y	Not infected	06-nov	41	1
274	20-sept	LB Wound	m	n	1	26-sept	6	y	Not infected	07-nov	42	1
275	20-sept	LB Wound	f	n	1	26-sept	6	y	Not infected	07-nov	42	1
276	20-sept	LB Wound	m	n	1	26-sept	6	y	Not infected	03-Dec	68	1
277	20-sept	LB Wound	m	n	1	27-sept	7	y	Not infected	03-Dec	67	1
278	20-sept	LB Wound	f	n	1	26-sept	6	y	Not infected	10-Dec	75	1
279	20-sept	LB Wound	m	n	1	26-sept	6	y	Not infected	11-Dec	76	1
354	28-sept	LB Wound	m	n	1	04-oct	6	y	Not infected	13-nov	40	1
355	28-sept	LB Wound	f	n	1	04-oct	6	y	Not infected	13-nov	40	1
356	28-sept	LB Wound	f	n	1	04-oct	6	n		14-nov	41	1
357	28-sept	LB Wound	f	n	1	04-oct	6	y	Not infected	27-nov	54	1
358	28-sept	LB Wound	m	n	1	04-oct	6	y	Not infected	28-nov	55	1
359	28-sept	LB Wound	m	n	1	04-oct	6	y	Not infected	05-Dec	62	1
360	28-sept	LB Wound	m	n	1	04-oct	6	y	Not infected	08-Dec	65	1
361	28-sept	LB Wound	m	n	1	04-oct	6	y	Not infected	10-Dec	67	1
362	28-sept	LB Wound	m	n	1	04-oct	6	y	Not infected	10-Dec	67	1
30	07-sept	LB Wound		y	0
31	07-sept	LB Wound		y	0
32	07-sept	LB Wound		y	0
33	07-sept	LB Wound		y	0
34	07-sept	LB Wound		y	0
35	07-sept	LB Wound		y	0
36	07-sept	LB Wound		y	0
37	07-sept	LB Wound		y	0
38	07-sept	LB Wound		y	0
39	07-sept	LB Wound		y	0
40	07-sept	LB Wound		y	0
98	10-sept	LB Wound		y	0
99	10-sept	LB Wound		y	0
100	10-sept	LB Wound		y	0
101	10-sept	LB Wound		y	0
102	10-sept	LB Wound		y	0
103	10-sept	LB Wound		y	0
104	10-sept	LB Wound		y	0
105	10-sept	LB Wound		y	0
106	10-sept	LB Wound		y	0
107	10-sept	LB Wound		y	0
108	10-sept	LB Wound		y	0
109	10-sept	LB Wound		y	0
110	10-sept	LB Wound		y	0
111	10-sept	LB Wound		y	0
112	10-sept	LB Wound		y	0
113	10-sept	LB Wound		y	0
114	10-sept	LB Wound		y	0
115	10-sept	LB Wound		y	0
116	10-sept	LB Wound		y	0
117	10-sept	LB Wound		y	0
118	10-sept	LB Wound		y	0
119	10-sept	LB Wound		y	0
120	10-sept	LB Wound		y	0
188	12-sept	LB Wound		y	0
189	12-sept	LB Wound		y	0
190	12-sept	LB Wound		y	0
191	12-sept	LB Wound		y	0
192	12-sept	LB Wound		y	0
193	12-sept	LB Wound		y	0
194	12-sept	LB Wound		y	0
195	12-sept	LB Wound		y	0
196	12-sept	LB Wound		y	0
197	12-sept	LB Wound		y	0
198	12-sept	LB Wound		y	0
199	12-sept	LB Wound		y	0
200	12-sept	LB Wound		y	0
201	12-sept	LB Wound		y	0
202	12-sept	LB Wound		y	0
203	12-sept	LB Wound		y	0
204	12-sept	LB Wound		y	0
205	12-sept	LB Wound		y	0
206	12-sept	LB Wound		y	0
207	12-sept	LB Wound		y	0
208	12-sept	LB Wound		y	0
209	12-sept	LB Wound		y	0
210	12-sept	LB Wound		y	0
280	20-sept	LB Wound		y	0
281	20-sept	LB Wound		y	0
282	20-sept	LB Wound		y	0
283	20-sept	LB Wound		y	0
284	20-sept	LB Wound		y	0
285	20-sept	LB Wound		y	0
286	20-sept	LB Wound		y	0
287	20-sept	LB Wound		y	0
288	20-sept	LB Wound		y	0
289	20-sept	LB Wound		y	0
290	20-sept	LB Wound		y	0
291	20-sept	LB Wound		y	0
292	20-sept	LB Wound		y	0
293	20-sept	LB Wound		y	0
294	20-sept	LB Wound		y	0
295	20-sept	LB Wound		y	0
296	20-sept	LB Wound		y	0
297	20-sept	LB Wound		y	0
298	20-sept	LB Wound		y	0
299	20-sept	LB Wound		y	0
300	20-sept	LB Wound		y	0
301	20-sept	LB Wound		y	0
302	20-sept	LB Wound		y	0
363	28-sept	LB Wound		y	0
364	28-sept	LB Wound		y	0
365	28-sept	LB Wound		y	0
366	28-sept	LB Wound		y	0
367	28-sept	LB Wound		y	0
368	28-sept	LB Wound		y	0
369	28-sept	LB Wound		y	0
370	28-sept	LB Wound		y	0
371	28-sept	LB Wound		y	0
372	28-sept	LB Wound		y	0
373	28-sept	LB Wound		y	0
